# Supplementary material for: Mesoglea biogenesis reveals a cryptic aboral valve for pressure regulation in cnidarian morphogenesis
Source: Sci Adv. 2026 Apr 17;12(16):eadz2530. doi: 10.1126/sciadv.adz2530 (PMC13089338; doi:10.1126/sciadv.adz2530)
Supplement: Supplementary file 2 — Movies S1 to S8 [file sciadv.adz2530_movies_s1_to_s8.zip]

Archive with 8 entries (8 files):
- adz2530_movie_s1.mp4
- adz2530_movie_s2.mp4
- adz2530_movie_s3.mp4
- adz2530_movie_s4.mp4
- adz2530_movie_s5.mp4
- adz2530_movie_s6.mp4
- adz2530_movie_s7.mp4
- adz2530_movie_s8.mp4
